# Supplementary material for: Drug Delivery through Epidermal Tissue Cells by Functionalized Biosilica from Diatom Microalgae
Source: Mar Drugs. 2023 Aug 3;21(8):438. doi: 10.3390/md21080438 (PMC10456091; doi:10.3390/md21080438)
Supplement: Supplementary file 1 [file marinedrugs-21-00438-s001.zip]

Archive with 1 entries (1 files):
- marinedrugs-2524894-supplementary.pdf
